# Supplementary material for: Propensity Score-Matched Analysis to Identify Pathways Associated with Loss of Sodium Iodide Symporter in Papillary Thyroid Cancer
Source: Curr Issues Mol Biol. 2022 Mar 26;44(4):1488–96. doi: 10.3390/cimb44040101 (PMC9164071; doi:10.3390/cimb44040101)
Supplement: Supplementary file 1 [file cimb-44-00101-s001.zip]

Archive with 1 entries (1 files):
- cimb-1608562-supplementary.pdf
